# Supplementary material for: The CBL1/9-CIPK1 calcium sensor negatively regulates drought stress by phosphorylating the PYLs ABA receptor
Source: Nat Commun. 2023 Sep 21;14:5886. doi: 10.1038/s41467-023-41657-0 (PMC10514306; doi:10.1038/s41467-023-41657-0)
Supplement: Supplementary file 4 — Supplementary Data 1 [file 41467_2023_41657_MOESM4_ESM.xlsx]

## Sheet: Sheet1
Supplementary Data 1. Primers used in this study.
Primers’ name	primer 5’→3’ sequence
For genotyping of the mutants
cipk1-2 LP	AACAGACTTGCGAGCAAGAAC
cipk1-2 RP	GAAACCAGAAAGGTCAAGTTGG
cipk1-3 LP	TTGTATGGGTCATTGCTTGC
cipk1-3 RP	CCAACTTGACCTTTCTGGTTTC
pyl2 LP	ACCATGGGCTCATCCCCGGCCGTGA
pyl2 RP	TTATTCATCATCATGCATAGGTG
pyl4 LP	ACCATGGTTGCCGTTCACCGTCCTT
pyl4 RP	TCACAGAGACATCTTCTTCTTGC
pyl5 LP	ATGAGGTCACCGGTGCAACT
pyl5 RP	TTATTGCCGGTTGGTACTTCGA
pyl8 LP	ATGGAAGCTAACGGGATTGAG
pyl8 RP	TTAGACTCTCGATTCTGTCGT
Spm3	ACCGTCGACTACCTTTTTTCTTGTAGTG
DS5	GTTCGAAATCGATCGGGATAAAAC
LBb1.3	ATTTTGCCGATTTCGGAAC
LB2	GCTTCCTATTATATCTTCCCAAATTACCAATACA
LB-GABI	GGGCTACACTGCATTGGTAGCTC
Bimolecular fluorescence complementation
PYR1-CE-F	GAACACGGGGGACTCTAGAATGCCTTCGGAGTTAACACCAGAAG
PYR1-CE-R	ACAGTACTATCGATGGATCCCGTCACCTGAGAACCACTTCCGTC
PYL1-CE-F	GAACACGGGGGACTCTAGAATGGCGAATTCAGAGTCCTCCTC
PYL1-CE-R	ACAGTACTATCGATGGATCCCCTAACCTGAGAAGAGTTGTTGT
PYL2-CE-F	GAACACGGGGGACTCTAGAATGAGCTCATCCCCGGCCGTGAAAG
PYL2-CE-R	ACAGTACTATCGATGGATCCTTCATCATCATGCATAGGTGCA
PYL3-CE-F	GAACACGGGGGACTCTAGAATGAATCTTGCTCCAATCCATGATCC
PYL3-CE-R	ACAGTACTATCGATGGATCCGGTCGGAGAAGCCGTGGAAATG
PYL4-CE-F	GAACACGGGGGACTCTAGAATGCTTGCCGTTCACCGTCCTTC
PYL4-CE-R	ACAGTACTATCGATGGATCCCAGAGACATCTTCTTCTTGCTC
PYL5-CE-F	GAACACGGGGGACTCTAGAATGAGGTCACCGGTGCAACTCC
PYL5-CE-R	ACAGTACTATCGATGGATCCTTGCCGGTTGGTACTTCGAGC
PYL6-CE-F	GAACACGGGGGACTCTAGAATGCCAACGTCGATACAGTTTCAG
PYL6-CE-R	ACAGTACTATCGATGGATCCCGAGAATTTAGAAGTGTTCTCG
PYL7-CE-F	GAACACGGGGGACTCTAGAATGGAGATGATCGGAGGAGACG
PYL7-CE-R	ACAGTACTATCGATGGATCCAAGGTTGGTTTCTGTATGATTC
PYL8-CE-F	GAACACGGGGGACTCTAGAATGGAAGCTAACGGGATTGAGAAC
PYL8-CE-R	ACAGTACTATCGATGGATCCGACTCTCGATTCTGTCGTGTCT
PYL9-CE-F	GAACACGGGGGACTCTAGAATGATGGACGGCGTTGAAGGC
PYL9-CE-R	ACAGTACTATCGATGGATCCCTGAGTAATGTCCTGAGAAGCC
PYL10-CE-F	GAACACGGGGGACTCTAGAATGAACGGTGACGAAACAAAGAAG
PYL10-CE-R	ACAGTACTATCGATGGATCCTATCTTCTTCTCCATAGATTCTGC
PYL11-CE-F	GAACACGGGGGACTCTAGAATGGAAACTTCTCAAAAATATCATAC
PYL11-CE-R	ACAGTACTATCGATGGATCCCAACTTTAGATGAGCCACCCTC
PYL12-CE-F	GAACACGGGGGACTCTAGAATGAAAACATCTCAAGAACAGCATG
PYL12-CE-R	ACAGTACTATCGATGGATCCAGTGAGCTCCATCATCTTCTCCG
PYL13-CE-F	GAACACGGGGGACTCTAGAATGGAAAGTTCTAAGCAAAAACGATG
PYL13-CE-R	ACAGTACTATCGATGGATCCCTTCATCATTTTCTTTGTGAGCT
Split luciferase complementation
PYR1-cLUC-F	ACGCGTCCCGGGGCGGTACCATGCCTTCGGAGTTAACACCAGA
PYR1-cLUC-R	TCCATTTGTTGGATCCTCACGTCACCTGAGAACCACTTCC
PYL1-cLUC-F	ACGCGTCCCGGGGCGGTACCATGGCGAATTCAGAGTCCTCCT
PYL1-cLUC-R	TCCATTTGTTGGATCCTTACCTAACCTGAGAAGAGTTGTTGTTGTTG
PYL2-cLUC-F	ACGCGTCCCGGGGCGGTACCATGAGCTCATCCCCGGC
PYL2-cLUC-R	TCCATTTGTTGGATCCTTATTCATCATCATGCATAGGTGCAGATGTG
PYL3-cLUC-F	ACGCGTCCCGGGGCGGTACCATGAATCTTGCTCCAATCCATGATCC
PYL3-cLUC-R	TCCATTTGTTGGATCCTCAGGTCGGAGAAGCCGT
PYL4-cLUC-F	ACGCGTCCCGGGGCGGTACCATGCTTGCCGTTCACCG
PYL4-cLUC-R	TCCATTTGTTGGATCCTCACAGAGACATCTTCTTCTTGCTCTCAG
PYL5-cLUC-F	ACGCGTCCCGGGGCGGTACCATGAGGTCACCGGTGCAACT
PYL5-cLUC-R	TCCATTTGTTGGATCCTTATTGCCGGTTGGTACTTCGAGC
PYL6-cLUC-F	ACGCGTCCCGGGGCGGTACCATGCCAACGTCGATACAGTTTCAG
PYL6-cLUC-R	TCCATTTGTTGGATCCTTACGAGAATTTAGAAGTGTTCTCGGCG
PYL7-cLUC-F	ACGCGTCCCGGGGCGGTACCATGGAGATGATCGGAGGAGACG
PYL7-cLUC-R	TCCATTTGTTGGATCCTCAAAGGTTGGTTTCTGTATGATTCTTCTCTC
PYL8-cLUC-F	ACGCGTCCCGGGGCGGTACCATGGAAGCTAACGGGATTGAGAACT
PYL8-cLUC-R	TCCATTTGTTGGATCCTTAGACTCTCGATTCTGTCGTGTCTTGAAC
PYL9-cLUC-F	ACGCGTCCCGGGGCGGTACCATGATGGACGGCGTTGAAGG
PYL9-cLUC-R	TCCATTTGTTGGATCCTCACTGAGTAATGTCCTGAGAAGCCAA
PYL10-cLUC-F	ACGCGTCCCGGGGCGGTACCATGAACGGTGACGAAACAAAGAAGG
PYL10-cLUC-R	TCCATTTGTTGGATCCTCATATCTTCTTCTCCATAGATTCTGCTTGTAG
PYL11-cLUC-F	ACGCGTCCCGGGGCGGTACCATGGAAACTTCTCAAAAATATCATACG
PYL11-cLUC-R	TCCATTTGTTGGATCCTTACAACTTTAGATGAGCCACCCTCTCC
PYL12-cLUC-F	ACGCGTCCCGGGGCGGTACCATGAAAACATCTCAAGAACAGCATGT
PYL12-cLUC-R	TCCATTTGTTGGATCCTTAAGTGAGCTCCATCATCTTCTCCGA
PYL13-cLUC-F	ACGCGTCCCGGGGCGGTACCATGGAAAGTTCTAAGCAAAAACGATG
PYL13-cLUC-R	TCCATTTGTTGGATCCCTTCATCATTTTCTTTGTGAGCT
Pull-down
PYR1-GST-F	CGCGTGGATCCCCGGAATTCATGCCTTCGGAGTTAACACCAGAAG
PYR1-GST-R	ATGCGGCCGCTCGAGTCGACTCACGTCACCTGAGAACCACTTC
PYL1-GST-F	TGGATCCCCGGAATTCATGGCGAATTCAGAGTCCTCCT
PYL1-GST-R	GGCCGCTCGAGTCGACTTACCTAACCTGAGAAGAGTTGTTGTTG
PYL2-GST-F	CGCGTGGATCCCCGGAATTCATGAGCTCATCCCCGGCCGTGAAAG
PYL2-GST-R	GATGCGGCCGCTCGAGTCGACTTATTCATCATCATGCATAGGTGC
PYL3-GST-F	TGGATCCCCGGAATTCATGAATCTTGCTCCAATCCATGATCCA
PYL3-GST-R	GGCCGCTCGAGTCGACTCAGGTCGGAGAAGCCGT
PYL4-GST-F	TGGATCCCCGGAATTCATGCTTGCCGTTCACCG
PYL4-GST-R	GGCCGCTCGAGTCGACTCACAGAGACATCTTCTTCTTGCTCTCAG
PYL5-GST-F	TGGATCCCCGGAATTCATGAGGTCACCGGTGCAACT
PYL5-GST-R	GGCCGCTCGAGTCGACTTATTGCCGGTTGGTACTTCGAGC
PYL6-GST-F	CGCGTGGATCCCCGGAATTCATGCCAACGTCGATACAGTTTCAG
PYL6-GST-R	GATGCGGCCGCTCGAGTCGACTTACGAGAATTTAGAAGTGTTCTC
CIPK1-HIS-F	AAGGAGATATACATATGATGGTGAGAAGGCAAGAGGAGG
CIPK1-HIS-R	GGTGGTGGTGCTCGAGAGTTACTATCTCTTGCTCCGGC
Co-IP
PYL4-GFP-F	AGAACACGGGGGACTCTAGAATGCTTGCCGTTCACCGTCCTTC
PYL4-GFP-R	ACCATGGTACCCGGGGATCCCAGAGACATCTTCTTCTTGCTCTC
PYL1-GFP-F	AGAACACGGGGGACTCTAGAATGGCGAATTCAGAGTCCTCCT
PYL1-GFP-R	ACCATGGTACCCGGGGATCCCCTAACCTGAGAAGAGTTGTTGTTG
CIPK1-FALG-F	AATTAAGCTTGTCGACATGGTGAGAAGGCAAGAGGAG
CIPK1-FALG-R	CCGCCACCGCGGTGGAGCTCAGTTACTATCTCTTGCTCCGGCG
In vitro protein kinase assay
PYR1-His-F	AAGAAGGAGATATACATATGATGCCTTCGGAGTTAACACCAG
PYR1-His-R	TGGTGGTGGTGGTGCTCGAGCGTCACCTGAGAACCACTTCC
PYL1-His-F	AAGAAGGAGATATACATATGATGGCGAATTCAGAGTCCTCCTC
PYL1-His-R	TGGTGGTGGTGGTGCTCGAGCCTAACCTGAGAAGAGTTGTTGTTG
PYL2-His-F	AAGAAGGAGATATACATATGATGAGCTCATCCCCGGCCGTG
PYL2-His-R	TGGTGGTGGTGGTGCTCGAGTTCATCATCATGCATAGGTGCAG
PYL3-His-F	AAGAAGGAGATATACATATGATGAATCTTGCTCCAATCCATGATC
PYL3-His-R	TGGTGGTGGTGGTGCTCGAGGGTCGGAGAAGCCGTGGAAATG
PYL4-His-F	AAGAAGGAGATATACATATGATGCTTGCCGTTCACCGTCCTTC
PYL4-His-R	TGGTGGTGGTGGTGCTCGAGCAGAGACATCTTCTTCTTGCTCTCAG
PYL5-His-F	TAAGAAGGAGATATACATATGATGAGGTCACCGGTGCAACTC
PYL5-His-R	GGTGGTGGTGGTGCTCGAGTTGCCGGTTGGTACTTCGAGC
PYL6-His-F	AAGAAGGAGATATACATATGATGCCAACGTCGATACAGTTTCAG
PYL6-His-R	TGGTGGTGGTGGTGCTCGAGCGAGAATTTAGAAGTGTTCTCGGC
For constructing overexpression vector
ProGC1-F	ATGACCATGATTACGAATTCGAGTAAAGATTCAGTAACCCG
ProGC1-R	TGCCTTCTCACCATTCTAGAATTTCTTGAGTAGTGATTTTGAAG
CIPK1-F	TCTAGAATGGTGAGAAGGCAAGAGGAGG
CIPK1-R	ACCATGGTACCCGGGGATCCAGTTACTATCTCTTGCTCCGGCG
For constructing complementary vectors
PYL4pro-F	ATGACCATGATTACGAATTCTGTGTCCATGTCCGGAGTTGT
PYL4pro-R	GTTGATCTGAGTAATGGTGTCTTC
PYL4-COM-F	ACACCATTACTCAGATCAACATGCTTGCCGTTCACCGTCCTTC
PYL4-COM-R	GACGGCCAGTGCCAAGCTTCCAATACGCAAACCGCCTCT
