# Supplementary material for: The CBL1/9-CIPK1 calcium sensor negatively regulates drought stress by phosphorylating the PYLs ABA receptor
Source: Nat Commun. 2023 Sep 21;14:5886. doi: 10.1038/s41467-023-41657-0 (PMC10514306; doi:10.1038/s41467-023-41657-0)
Supplement: Supplementary file 6 — Source Data [file 41467_2023_41657_MOESM6_ESM.xlsx]

## Sheet: Fig. 1
Fig.1.C	Water loss (%)																	Fig.1.H
	0	0.5 h	1 h	1.5 h	2 h	2.5 h	3 h		Fig.1.E										Water loss (%)							Fig.1.J
Col-0	0	23.0572	31.7352	37.9488	42.3766	47.2918	51.8671			Control			10 μM ABA						0	0.5 h	1 h	1.5 h	2 h	2.5 h	3 h		Control			10 μM ABA
Col-0	0	25.1458	33.9108	40.0343	45.2487	50.5489	54.1166			Col-0	cipk1-2	cipk1-3	Col-0	cipk1-2	cipk1-3			Col-0	0	20.4685	30.1267	37.9608	41.6859	46.6014	49.0591		Col-0	CIPK1CA#1	CIPK1CA#2	Col-0	CIPK1CA#1	CIPK1CA#2
Col-0	0	24.1181	32.1079	37.2928	42.3714	47.0463	51.6362			3.32814	3.5074	3.55703	1.99349	1.57599	1.22375			Col-0	0	22.3458	28.6354	36.9602	40.1471	47.2751	51.0466		2.75633	2.58718	3.13804	2.48893	1.69222	1.74378
cipk1-2	0	21.93	28.3304	32.4237	38.3528	41.3793	44.7532			2.60368	2.60368	2.90598	2.7827	2.05839	1.78467			Col-0	0	18.1892	28.8615	38.2254	40.9506	45.4362	51.0764		3.0474	2.44444	2.06891	2.38092	2.38092	1.58581
cipk1-2	0	23.4796	29.8305	34.6073	39.3769	42.5406	46.4151			3.43585	3.43585	2.42952	2.05839	1.33509	1.54793			CIPK1CA#1	0	21.3724	32.0482	42.423	47.2956	53.7159	59.3675		2.75633	2.41746	2.04095	2.16224	2.76162	2.11441
cipk1-2	0	21.5411	27.8188	31.8808	37.9862	40.4727	43.6484			3.24336	3.39307	3.3014	2.39316	1.7094	1.46051			CIPK1CA#1	0	19.4626	33.2581	45.2021	49.8081	53.4432	61.0747		1.849	2.59272	2.08659	1.8881	2.42952	1.10286
cipk1-3	0	19.9793	26.1173	29.6133	33.631	36.5762	39.7868			2.75633	3.3014	3.19343	2.46533	2.46533	1.46051			CIPK1CA#1	0	22.0757	30.7943	40.4127	47.3782	51.5513	59.9131		3.36713	3.1427	2.24837	2.06548	2.46533	1.84108
cipk1-3	0	22.0669	28.097	33.6465	37.754	41.359	44.3303			3.09586	2.44749	2.65371	2.74038	1.47048	0.87163			CIPK1CA#2	0	20.5187	31.6069	42.4956	50.6202	54.3005	60.741		1.86441	3.36713	2.23901	1.849	2.7028	2.05839
cipk1-3	0	21.2507	28.0097	32.6156	36.9219	39.2061	42.464			2.1891	2.67564	3.2881	1.02564	2.1891	1.91117			CIPK1CA#2	0	19.3248	33.812	44.0917	48.1733	55.3792	62.5598		3.48651	2.94097	2.21316	1.61265	1.7094	2.05128
										3.36713	3.2881	2.44749	1.7094	2.32504	1.09455			CIPK1CA#2	0	22.9928	31.471	40.6525	47.5679	52.6079	58.2731		2.94097	3.36713	1.97659	1.57599	1.81712	1.37816
	Student t		P value							2.92103	2.41746	2.74038	1.7094	1.74325	2.37478												2.60368	2.60368	2.22931	2.38092	2.48893	1.74325
	Col-0 vs cipk1-2		0.002527							3.15198	2.92103	2.94097	1.02564	1.57599	0.62223												3.36713	2.11441	2.27397	2.2934	2.65371	1.20873
										2.75633	2.54121	3.4188	1.88034	1.74325	1.00131												2.92103	2.32504	2.29976	2.5239	1.94902	1.61265
	Col-0 vs cipk1-3		0.002542							3.24336	3.08167	3.42307	1.57599	1.94902	1.02564			Col-0 vs CIPK1CA#1			P value	0.000381					2.94097	2.61488	3.4188	2.14187	2.67564	1.61265
										3.15198	2.38092	3.09586	1.74325	1.99349	1.74325			Col-0 vs CIPK1CA#2			P value	0.000304					2.48893	2.67564	2.7028	1.74325	1.40961	2.2934
										3.24336	3.2881	2.67017	1.8881	0.68376	0.89744												3.36713	2.05839	2.92602	2.06548	1.68357	2.5239
										3.07692	3.65828	2.95088	2.07958	1.99349	1.849												3.22529	2.74038	3.1427	2.39926	1.78467	1.93397
										3.15198	2.42952	3.25236	2.05839	1.24446	2.11441												3.43585	2.7827	3.52402	1.62168	2.7028	2.54121
										3.09586	2.90598	2.7827	2.06548	1.849	1.88034												3.07692	2.48893	3.93534	2.39316	2.32504	2.32504
										2.94097	2.94097	2.80363	2.46533	1.61265	1.23267												3.24336	3.24786	2.67017	2.05839	2.07958	2.60368
										3.24336	2.99023	2.7827	1.09455	1.71793	0.8547												3.15198	3.0435	3.31906	1.7094	1.81712	1.91117
										2.94097	2.58679	2.99023	1.849	1.68357	1.1467												3.24336	2.84501	2.94097	2.32504	2.28063	1.99028
										2.92103	3.26581	3.55703	1.53846	1.57599	1.37816												3.4188	1.94902	2.22879	1.1467	2.11441	1.94902
										2.94097	2.56979	2.16224	1.46051	2.14187	1.37816												2.94097	2.75633	2.91101	2.06548	2.32504	2.5641
										2.2934	2.22879	2.42952	1.53846	1.57599	1.62168												3.48651	2.91101	2.28063	1.84108	1.81712	2.22222
										2.75633	2.98534	2.7028	2.05839	2.16224	1.75994												2.92103	2.1891	2.74038	1.93397	1.91117	2.1891
										2.41746	3.59381	2.38092	1.53846	1.33509	2.28063												2.67017	2.22222	3.08167	1.69222	2.7827	1.93397
										3.36713	3.62619	3.02424	1.94902	2.07958	1.94902												3.43585	2.14187	2.60368	2.07958	2.32504	2.37478
										3.05787	2.32504	2.32504	2.98534	1.02564	2.08659												2.75633	2.16224	2.98534	1.54793	2.28063	1.37816
										3.36713	2.90598	2.94097	1.57599	1.54793	1.08112												3.4188	2.82051	2.46533	1.37816	2.05839	1.849
										3.43585	2.94097	2.7028	1.46051	1.93397	1.68357			Fig.1.K	Temperature (℃)								2.94097	2.22222	3.02907	2.14187	1.849	2.06548
										3.36713	2.29976	2.54121	1.88034	0.68908	1.47048				Col-0	CIPK1CA#1	CIPK1CA#2						3.4188	2.92103	2.28063	1.7094	1.47048	1.74325
										2.94097	2.67017	2.46533	2.08659	1.08112	1.40961				20.185	19.189	19.406						3.24336	3.42307	3.08167	1.30184	1.68357	1.7094
										2.81922	2.67564	3.08167	1.20873	1.62168	1.18199				19.948	19.167	19.392						3.24336	3.35844	3.2881	1.94902	1.78467	1.21626
										3.09586	2.41746	2.37478	2.28063	1.30184	1.23267				20.092	19.369	19.002						3.05787	2.90598	3.63424	2.48893	1.37816	1.37816
	Temperature (℃)									3.4188	3.09586	3.37147	1.20873	1.33509	1.30184				19.616	18.658	18.767						2.51967	2.22879	3.60599	1.61265	1.849	2.41746
Fig.1.F	Col-0	cipk1-2	cipk1-3							3.24336	2.41746	2.22222	1.20873	0.96698	1.46051				20.214	18.942	18.818						3.4188	2.91101	2.91101	2.65371	1.37816	1.57599
	19.933	20.551	20.35							2.60368	2.41746	2.06548	2.65371	1.1467	1.33509				19.933	19.116	18.825						3.24336	2.91101	2.28063	1.68357	1.37816	1.46051
	19.948	20.522	20.686							3.22529	2.80363	2.5641	2.91101	1.74325	0.76447				19.84	19.356	19.218						3.43585	2.05839	2.74038	1.08112	2.05839	2.44749
	20.099	20.744	20.286							2.41746	3.21167	2.60929	1.61265	1.61265	1.24446				19.897	18.585	19.28						3.15198	2.56979	3.31906	1.74325	2.5641	1.71047
	19.941	20.558	20.608							3.38444	2.29976	2.91101	1.81712	1.68357	1.1467				20.271	19.167	19.377						3.09586	2.05128	2.17571	2.05839	2.05839	1.21626
	19.703	20.872	20.829							3.36713	2.75633	2.91101	1.30184	1.74325	1.09455												2.2934	2.54121	3.28365	1.37816	1.33509	1.49512
	19.667	20.484	20.694							2.75633	3.26581	3.56934	1.57599	0.87163	0.7048			ANOVA table									3.22529	2.48893	2.06548	1.57599	1.94902	1.62168
	19.905	20.106	20.708							3.24336	2.5239	2.7028	2.24837	1.23267	0.99674			Dunnett's multiple comparisons test					P Value				3.4188	2.46533	2.90598	2.0008	2.39316	2.46607
	19.76	20.529	20.929							2.16224	2.5641	3.5074	1.08112	1.24446	1.94902			Col-0 vs. CIPK1 CA#1					9.21e-08				3.09586	2.94097	2.38092	2.61488	2.07958	1.94902
	19.948	20.35	20.786							3.36713	2.48893	2.82956	2.11441	1.88034	1.81712			Col-0 vs. CIPK1 CA#2					2.838e-07				2.67017	2.2934	3.17967	2.06548	2.22222	1.89293
										3.36713	2.17571	2.5641	1.94902	1.1467	1.20873												3.24336	2.24837	3.74901	2.54121	2.60368	1.38081
										3.24336	2.95088	3.19343	2.46533	1.68357	1.40961												3.15198	2.7028	3.62619	2.05839	2.70449	1.56494
										3.05787	2.41746	2.81176	2.54121	1.23267	2.14187												3.22529	2.67017	3.2881	1.61265	1.75994	2.14187
										2.1891	2.81922	3.0435	2.05839	1.20873	1.37816												3.36713	2.39316	3.3014	1.23267	2.32504	2.35353
Dunnett's multiple comparisons test			P value							3.38444	3.26581	2.67017	2.82956	1.7094	1.37816												3.05787	2.41746	2.67564	1.36752	2.0008	2.92602
Col-0 vs. cipk1-2			4.783e-07							2.75633	2.91101	3.31906	1.84108	1.20873	1.33509												2.90095	2.7028	2.7827	1.47048	1.93397	1.84108
Col-0 vs. cipk1-3			2.01e-08							3.48651	3.15198	2.75633	3.08167	2.28063	1.37816												3.36713	2.38092	2.75633	0.87163	2.28063	2.22879
										3.15198	3.0435	3.67024	2.92602	2.07958	1.7094												3.22529	2.24837	1.99349	1.46051	1.55968	2.63991
										2.48893	3.31906	2.37478	2.0008	2.06548	1.36284												3.4188	3.59381	2.81922	1.94902	1.92308	2.2934
										2.94097	2.75633	2.41746	1.84108	1.20873	1.78467												2.81922	3.51987	2.38092	1.62168	1.78569	2.22879
										3.07692	2.67017	2.44749	2.28063	0.87163	0.92054												3.15198	2.82956	2.92602	1.75994	1.33509	1.20948
										3.43585	2.86548	2.41746	1.37816	1.09455	1.30184												3.09586	2.90598	2.22222	1.45048	1.47048	2.2934
										3.22529	2.86548	2.80363	1.52894	1.75994	1.09455												1.94902	2.2934	2.98534	2.39507	1.84108	1.69222
										3.15198	2.75633	2.7028	2.37478	1.33509	1.33509												3.15198	2.95088	3.96493	1.54379	1.68357	1.94902
										2.60368	2.73504	2.44749	2.44749	1.02564	0.99674												3.07692	3.35844	3.21167	1.00131	1.68357	2.28063
										2.67017	2.22879	2.22879	1.7094	1.68357	1.52894												3.51987	3.07692	3.19343	2.11441	1.99349	2.05839
										2.92103	2.2934	2.98534	1.78467	1.24446	0.9245												3.07692	3.68216	2.46533	1.23267	1.75994	2.16224
										2.81922	3.09586	2.37478	1.75994	1.40961	0.9245												3.1427	3.31906	3.08167	1.69222	2.08659	2.2934
										2.32504	3.05787	2.41746	2.95088	0.76447	1.37816												3.39307	2.86548	2.56979	0.96698	2.58679	2.46533
										2.80363	2.75633	2.39316	2.22222	1.94902	1.24446												2.2934	3.42307	2.98534	1.61265	2.22222	2.56979
										2.41746	3.21167	2.58679	2.24837	1.84108	1.20873												2.90598	2.7827	3.99064	1.61265	2.32504	2.58679
										2.05128	3.52402	2.39316	2.05839	1.46051	1.74325												2.84501	2.58679	3.2881	1.57599	2.24837	2.41746
										1.78467	2.60929	2.61488	1.23267	1.63178	0.87163												2.41746	3.48651	3.19343	1.37816	1.53846	1.92308
										2.22222	3.39307	2.5641	1.81712	1.47048	1.62168												2.67017	2.67564	2.61488	1.7094	1.30184	2.81922
										2.7028	2.91101	2.32504	1.30184	1.23267	1.61265												2.84501	2.67017	2.32504	1.08112	1.37816	2.37478
										2.54121	3.02424	2.75633	2.5641	1.40961	1.33509												2.98534	2.95088	2.6592	1.74325	1.57599	1.94902
										3.11937	2.7028	3.0435	2.60929	1.09455	1.20873			Fig.1.M	Temperature (℃)								3.36713	3.13804	2.22879	1.1467	1.849	2.44749
										2.5641	2.22222	2.67017	1.68357	1.09455	0.97451				Col-0	cipk1-2	cbl1/9	cbl1/9/cipk1					2.63298	3.62619	2.5641	2.16224	1.849	1.91117
										3.42307	2.75633	2.7827	2.48893	1.37816	0.72524				19.16	20.336	20.178	19.933					2.91101	3.26581	2.32504	2.2934	1.30184	2.86548
										2.86548	2.7827	2.60929	2.24837	0.96698	1.74325				19.254	20.271	20.904	20.679					3.21167	2.98534	2.73504	2.39926	1.37816	1.43338
										2.48893	2.5641	2.81922	1.33509	0.92054	0.8547				19.305	20.536	20.758	20.536					3.40596	3.48651	3.40596	2.1891	2.0008	2.0008
										3.42307	2.32504	2.5641	2.22879	1.40961	1.08112				19.565	20.515	20.493	20.844					3.36713	3.2881	2.7827	1.68357	1.18199	2.46533
										2.67017	3.02424	2.22222	1.36752	1.81712	0.9245				19.659	20.744	20.221	20.3					3.46127	2.56979	2.32504	1.1467	1.99349	1.78467
										2.24837	2.22879	2.5239	1.94902	1.47048	0.8547				19.681	20.729	19.912	20.594					3.1427	2.60929	2.46533	1.81712	1.03979	2.22879
										1.94902	2.54121	3.08167	2.48893	1.46051	1.09455				19.804	20.364	19.962	20.665					3.19343	3.20513	2.46533	2.32504	1.33509	2.06548
										2.76162	2.91101	2.82956	1.71793	1.37816	0.8547				19.984	20.543	20.113	20.194					2.7827	2.48893	1.7094	1.52894	1.75994	2.42952
										2.5641	2.24837	2.67564	2.56979	1.68357	0.96698				19.594	20.4	20.364	20.865					3.42307	3.62728	2.08659	1.37816	1.33509	1.55968
										1.94902	2.74038	2.29976	2.5239	1.37816	1.37816												3.27343	3.11606	2.44749	1.54793	1.54793	2.23901
										2.75633	2.32504	2.54121	2.1891	1.62168	1.57599				Dunnett's multiple comparisons test			P value					2.2099	2.58718	3.56934	1.37816	1.38675	2.54121
										3.05429	2.7028	2.6592	1.53846	0.92054	1.37816				Col-0 vs. cipk1-2			1.423e-07					3.26023	2.5239	3.13804	1.21626	2.13376	2.86548
										2.61488	2.54121	2.42952	1.75994	1.93397	0.87163				Col-0 vs. cbl1/9			5.658e-06					2.40893	2.42675	2.67017	1.20873	1.7094	2.37478
										2.44749	2.67564	2.46533	2.32504	1.75994	1.1467				Col-0 vs. cbl1/9/cipk1			9.5e-08					2.2613	2.54802	2.81922	1.45048	1.47048	2.08659
										1.78467	2.80363	2.7827	2.44749	1.99349	0.81084												3.11145	2.73297	2.60929	1.47048	1.30464	2.05839
										2.38092	2.76162	2.82956	1.46051	1.69222	1.09455												3.2248	3.11145	2.75633	1.1467	1.5237	1.99028
										2.32504	2.60368	2.60929	1.23267	1.8881	1.47048												2.12372	2.75912	3.0435	1.47048	1.52894	2.05839
										2.2934	3.35844	2.61488	1.53846	0.92054	1.08112												2.6799	2.88136	3.1427	1.84108	1.57599	2.0008
										2.46533	2.91101	3.02424	1.37816	0.92054	1.57599												2.04797	3.22529	2.86548	1.1467	1.60641	2.13376
										2.7827	2.7028	3.35844	1.89774	0.7048	1.52894												2.35465	3.57543	3.02424	2.06548	2.05128	2.80363
										2.44749	2.58679	2.44749	2.22879	2.05839	1.33509												2.6799	3.11145	1.94902	1.93397	2.39926	2.44936
										2.42952	2.81922	2.82956	1.52894	1.23267	1.40961												2.14392	3.22034	2.22879	2.16224	1.7094	2.67154
										3.08167	2.28063	2.82956	1.81712	2.14187	1.30184												3.16636	3.12527	2.99023	0.99674	2.32504	1.75994
										2.74038	2.61488	2.48893	1.1467	1.91117	0.92054												3.29093	2.87637	3.02907	1.94902	1.33509	2.68245
										2.42952	2.54121	2.46533	2.06548	1.24446	1.8881												2.37288	2.40893	3.0435	1.91117	1.74378	1.849
										2.22222	2.28063	3.24336	2.46533	1.78467	0.81084												2.22931	2.99861	2.28063	1.7094	1.56494	1.7094
										2.67564	2.1891	2.54121	1.30184	0.99674	1.23267												1.97659	2.40893	2.16224	2.28063	1.66667	1.74378
										2.39507	2.76162	2.44749	1.849	2.41746	1.68357												1.76954	2.79533	2.41746	1.37816	1.26917	1.20948
										2.76162	2.73504	2.63991	1.57599	1.02564	1.08112												1.80172	3.45696	1.93397	1.20873	2.06548	1.60641
										2.06548	2.92602	2.92602	2.39926	1.33509	1.52894												3.27343	3.36713	2.56979	2.61488	2.6592	2.05839
										1.94902	2.80363	3.21167	2.22879	1.45048	1.52894												2.22931	3.3014	3.865	1.23267	1.83562	1.849
										2.22222	3.05787	3.77619	1.20948	1.62168	0.96698												2.96489	3.37147	2.90095	1.30744	2.65371	2.16224
										1.75994	3.24336	2.60929	2.07958	2.06548	1.23267												2.40893	3.24336	3.75291	1.33509	2.11441	1.81712
										2.39926	3.0435	2.58679	1.849	2.39926	1.57599												2.36074	2.74038	3.08167	2.48893	2.17571	1.82214
										3.5074	3.08167	2.44749	1.849	1.94902	1.61265												2.50251	3.08167	2.74038	1.20873	2.0271	1.53846
										2.6592	2.56979	3.76457	1.75994	2.14187	1.37816												2.44444	3.48651	2.07958	1.1467	1.60641	1.37816
											2.7827	2.99023	1.37816	1.57599	1.09455												1.74502	2.74038	2.24837	1.09455	1.78108	1.54793
											3.08167	2.05839	2.07958	1.91117	1.52894												2.80558	3.05787	2.84662	0.92054	1.3385	1.3385
											2.5239	2.7028	1.57599	1.33509	1.03979												2.88136	2.74038	2.22222	1.84108	1.94902
											2.54121	2.41746	1.24446	1.1467	1.57599												1.89497	2.92602	3.85659	0.96698	1.94902
											2.22879	2.7827	1.47048	2.44749	1.23267												2.89627	2.98534	3.47768	1.30184	1.81712
											2.84501	3.62216	1.37816	1.68357	1.09455												1.52542	3.51987	2.64302	1.1467	2.5641
												2.58679	1.61265	0.65092	0.8547												1.83333		2.66778		2.19077
												3.2881	1.8881		1.40961												1.80172		2.74038		2.35353
												2.38092	1.91117		0.8547												1.86441		2.60929		2.00263
												2.75633	1.99349		1.81712												2.06891		3.1427		1.68357
													1.91117		0.99674														3.13804		1.71047
													1.47048		0.8547														2.17907
													2.24837		0.92054														2.06548
													1.7094																3.13804
													1.75994																3.13804
													1.61265																2.5641
													1.91117																2.16224
										Dunnett's multiple comparisons test			Summary	P Value															3.19343
																													3.08167
										Control																			1.84108
										Col-0 vs. cipk1-2			ns	0.98															3.25236
										Col-0 vs. cipk1-3			ns	0.84															3.02424
																													2.16224
										10 μM ABA																			3.25236
										Col-0 vs. cipk1-2			****	3.7645e-11													Dunnett's multiple comparisons test				P value
										Col-0 vs. cipk1-3			****	2.86e-13
																											Control
																											Col-0 vs. CIPK1CA#OE1				0.94
																											Col-0 vs. CIPK1CA#OE2				0.33
																											10 μM ABA
																											Col-0 vs. CIPK1CA#OE1				0.0032394
																											Col-0 vs. CIPK1CA#OE2				9.68424e-06

## Sheet: Fig. 3
Fig3D,E	ABI1	ABI1+0.5 μM PYL4	ABI1+0.5 μM PYL4+5 μM ABA	ABI1+1 μM PYL4+5 μM ABA	ABI1+2 μM PYL4+5 μM ABA	ABI1+2 μM PYL4S129A+5 μM ABA	ABI1+2 μM PYL4S129D+5 μM ABA
	101.358	102.612	11.013	5.13628	4.78367	4.94038	97.5187
	101.632	102.416	10.8955	4.97956	4.66614	5.05792	95.7949
	97.0094	90.78	10.2295	4.74449	4.50942	4.82285	77.146
				repeat2
					Fig 3A,B repeat 2

## Sheet: Fig. 4
Fig. 4F	Water loss (%)
	0	0.5 h	1 h	1.5 h	2 h	2.5 h	3 h
Col-0	0	15.8362	21.9072	26.575	30.756	35.0802	38.7743			P value
Col-0	0	18.6643	25.1423	29.1892	33.0721	36.7517	39.9188			Col-0
Col-0	0	20.1632	27.3579	31.1064	34.8247	38.3615	41.7775		12458	6e-06
12458	0	40.283	50.0208	56.1798	60.4661	63.2543	67.9567		PYL4#1	0.081
12458	0	36.9406	49.4555	55.5822	58.2971	64.0102	67.6344		PYL4#5	0.192
12458	0	38.7919	49.8953	56.8087	58.5894	64.6299	67.7374		PYL4S129A#1	0.123
PYL4#1	0	25.9122	29.675	33.6944	36.8871	41.7332	45.7526		PYL4S129A#2	0.334
PYL4#1	0	25.5605	29.6605	34.2729	38.6291	42.4728	44.2665		PYL4S129D#4	7e-06
PYL4#1	0	23.1367	26.8089	31.1394	35.4831	39.9134	41.3427		PYL4S129D#10	4e-05
PYL4#5	0	19.5022	24	27.2533	32	34.7378	37.8133
PYL4#5	0	17.0115	23.4762	28.2047	32.3605	36.4592	39.915
PYL4#5	0	16.7438	21.5581	25.7613	29.4927	32.9021	36.5596
PYL4S129A#1	0	20.6433	31.5891	33.0293	34.1815	42.1027	46.8555
PYL4S129A#1	0	19.5671	28.3653	31.7351	34.4224	38.8568	42.9593
PYL4S129A#1	0	16.9387	27.9224	29.5104	32.5761	37.4945	41.4204
PYL4S129A#2	0	19.0238	24.5222	28.2858	32.6669	37.0773	38.6063
PYL4S129A#2	0	15.3538	25.1385	29.6615	33.5692	36.8615	39.7231
PYL4S129A#2	0	19.6435	25.4089	28.269	34.4433	36.8696	39.0677
PYL4S129D#4	0	39.8106	52.55	59.8881	64.6654	69.0338	72.3693
PYL4S129D#4	0	35.0383	49.6359	58.2177	63.9696	68.7727	74.0156
PYL4S129D#4	0	39.3178	50.8752	58.8645	63.8465	68.088	72.0153
PYL4S129D#10	0	41.74	54.7801	62.7772	68.1237	71.6518	75.5673
PYL4S129D#10	0	39.3743	54.8264	63.2583	69.3247	74.132	77.3941
PYL4S129D#10	0	36.8205	50.9785	55.0616	61.15	66.3204	72.1189
Fig. 4G	Temperature (℃)
	Col-0	12458	PYL4	PYL4S129A	PYL4S129D
	20.171	19.356	20.458	20.084	19.174
	19.623	19.145	20.264	20.077	18.993
	20.077	19.116	20.3	20.307	19.203
	20.357	18.818	20.501	20.163	19.225
	20.472	19.109	20.136	20.048	19.269
	20.465	19.174	20.192	20.168	19.145
	19.89	18.731	20.343	20.515	19
	20.07	19.029	20.4	20.242	18.702
	20.128	19.29	20.357	20.013	18.913
Dunnett's multiple comparisons test
Test details			P Value
Col-0 vs. 12458			1.28e-13
Col-0 vs. PYL4			0.141934
Col-0 vs. PYL4S129A			0.97679
Col-0 vs. PYL4S129D			8.5e-14

## Sheet: Fig. 5
																		Fig. 5I	Temperature (℃)
																			Col-0	cipk1-3	12458	12458/cipk1
																			20.293	20.715	19.457	19.399
																			20.027	20.865	19.131	19.296
																			20.199	20.858	19.479	18.927
																			19.811	20.758	18.964	18.811
																			20.386	20.636	18.898	19.498
																			20.379	20.493	18.431	18.785
																			20.171	20.729	19.254	18.774
																			20.35	20.808	19.022	19.209
																			20.048	21.05	19.102	19
																		Dunnett's multiple comparisons test				P Value
																		Col-0 vs. cipk1-3				5.11744e-05
																		Col-0 vs. 12458				2.12e-10
																		Col-0 vs. 12458/cipk1				1.93e-10
Fig. 5b										Fig. 5c
											-ABA	+ABA		-ABA	+ABA
										Input	1	0.896263	IP	1	0.629336
											1	1.32831		1	0.808792
											1	1.28797		1	0.915784
											-ABA	+ABA
										IP/Input	1	0.702179
											1	0.608888
											1	0.711027
											P value	0.0099
						Fig. 5g

## Sheet: Supplementary Fig. 1
Supplementary Fig. 1a	Pot weight（% original）
	0	2 d	4 d	6 d	8 d	10 d	12 d	14 d	16 d	18 d	20 d
Col-0	100	92.7422	85.7626	78.6703	71.2395	63.7711	55.9717	48.3379	40.6889	34.7924	30.9416
Col-0	100	93.1291	86.5408	79.1791	72.1446	65.1919	56.9006	49.301	41.6419	35.0684	30.7406
Col-0	100	93.5445	86.8574	79.7295	72.7809	65.0777	57.2848	49.8057	42.0129	35.5798	31.2164
cipk1-2	100	92.789	85.8368	78.6924	71.4	64.2852	56.2754	48.6502	40.9215	34.7681	30.8557
cipk1-2	100	92.9731	85.9684	79.1777	71.767	64.3047	56.5766	49.1807	41.7036	35.5846	31.3035
cipk1-2	100	93.494	86.1848	78.9051	72.0454	65.1046	57.4418	50.6337	42.7719	36.1627	31.3145
cipk1-3	100	92.8218	85.8761	79.5079	71.5722	64.0564	56.3381	48.5374	40.8791	34.8335	31.1281
cipk1-3	100	93.0689	85.53	77.7317	71.5196	63.8695	55.8265	48.2283	40.4818	34.255	30.3558
cipk1-3	100	93.1091	85.71	78.0493	70.7997	63.5426	55.8147	48.3632	41.2332	34.9253	30.6502
Supplementary Fig. 1b	Pot weight（% original）
	0	2 d	4 d	6 d	8 d	10 d	12 d	14 d	16 d	18 d	20 d
Col-0	100	92.4888	87.0927	80.9043	74.7309	68.2063	61.3303	55.2167	48.8415	43.3483	38.0942
Col-0	100	93.8089	87.4533	80.8958	73.9345	67.4293	60.6774	54.2097	47.5176	41.977	36.6457
Col-0	100	94.0151	87.1954	80.8601	74.1298	66.4008	60.237	53.5142	47.0075	41.4027	36.0736
CIPK1 CA#1	100	93.8978	87.3752	81.2955	74.9231	68.2354	61.2174	54.89	48.3525	42.3403	36.9661
CIPK1 CA#1	100	93.9885	87.887	81.2953	74.762	68.7355	62.2667	56.1577	49.599	44.0522	38.1905
CIPK1 CA#1	100	93.9312	87.6981	82.0105	75.6652	68.9611	61.9731	55.4185	48.154	41.4275	35.5306
CIPK1 CA#2	100	93.185	87.0683	80.7061	74.6201	68.112	61.297	54.7966	47.7437	41.5042	36.0476
CIPK1 CA#2	100	93.8811	87.4981	81.1981	74.8076	68.319	61.5135	54.9872	49.1172	43.6849	38.4412
CIPK1 CA#2	100	93.6415	87.1459	80.5209	74.0253	66.9586	60.2345	53.5105	46.6494	40.5346	35.4554
Supplementary Fig. 1c	Pot weight（% original）
	0	2 d	4 d	6 d	8 d	10 d	12 d	14 d	16 d	18 d	20 d	22 d
Col-0	100	94.1459	87.9988	81.8366	75.5016	69.1741	62.7865	57.2255	51.4015	45.2318	39.6558	35.1319
Col-0	100	94.1579	87.8772	81.6932	75.3902	69.0129	62.4796	56.8307	50.3642	43.9275	38.0556	33.6554
Col-0	100	93.6682	87.7327	81.6028	75.6373	69.4849	62.8915	56.4028	49.6673	44.0308	38.4092	33.8566
cipk1-2	100	93.9875	87.9971	81.6747	75.1752	68.4028	61.6452	55.4629	49.2291	43.401	37.7499	32.9546
cipk1-2	100	93.9218	87.7777	81.8169	75.5994	69.1106	62.5926	56.6537	50.077	44.1528	38.7272	33.7855
cipk1-2	100	93.9006	87.5647	81.3396	75.2846	69.0522	62.4205	55.8036	49.1868	43.2279	37.5647	33.1066
cbl1/9	100	93.7653	87.9156	81.9918	75.883	69.3447	62.6879	56.4458	49.6409	43.4876	37.5268	32.7138
cbl1/9	100	93.626	87.1558	80.6929	74.467	68.0856	61.756	55.6115	48.9562	43.0856	37.9257	33.3136
cbl1/9	100	94.0168	87.6388	81.447	75.4117	69.4881	63.0579	56.8214	50.8755	45.019	39.7064	35.1166
cbl1/9/cipk1	100	93.7335	87.5649	81.479	75.3705	69.0664	62.4765	56.6464	50.3498	44.7529	39.2838	34.5294
cbl1/9/cipk1	100	93.8189	87.7053	81.1942	74.8181	68.6145	62.1109	55.6972	48.7735	43.005	37.6041	32.9083
cbl1/9/cipk1	100	93.8415	87.6012	81.3164	74.9721	68.9325	62.3133	56.1994	50.1523	44.3058	38.9124	33.9574
Supplementary Fig. 1d	Pot weight（% original）
	0	2 d	4 d	6 d	8 d	10 d	12 d	14 d	16 d	18 d	20 d
Col-0	100	92.9704	86.2806	78.9792	71.942	64.5651	57.0673	50.2643	43.28	36.9299	32.4751
Col-0	100	93.562	86.7848	79.7361	72.9137	65.9404	58.5526	52.0543	44.4704	38.0098	32.8911
Col-0	100	93.7584	87.5689	80.6495	73.879	67.1086	60.6733	54.3945	47.8102	41.8218	36.191
12458	100	93.1706	86.2591	79.176	72.1152	64.3678	56.6353	49.067	41.2375	33.9379	30.0343
12458	100	93.5426	86.522	79.3738	72.1355	64.4541	56.2922	48.7536	40.2388	33.2407	29.8018
12458	100	93.4897	87.1067	79.8547	72.5577	64.9161	57.2071	49.6254	41.7066	34.4995	30.6038
PYL4#1	100	93.1125	86.2627	79.7215	72.7964	65.8261	58.7354	52.1114	45.2992	38.7655	33.0824
PYL4#1	100	93.7133	87.7982	81.3851	74.8681	67.9498	61.128	54.2097	47.6183	40.9675	34.443
PYL4#1	100	95.52	87.2076	80.7086	73.8895	67.0095	59.9162	52.861	46.3924	40.2438	34.8114
PYL4#5	100	93.7793	87.1196	80.5789	74.1127	67.319	60.2947	53.4564	46.6032	40.5983	34.8761
PYL4#5	100	93.4048	87.0359	80.1464	73.3323	66.5183	59.3646	52.8147	46.4534	40.741	34.7117
PYL4#5	100	93.6395	87.0783	80.1531	73.2352	66.7484	60.7668	54.5698	48.1647	42.1162	35.6145
PYL4S129A#1	100	93.3651	86.6773	79.5653	72.8925	65.7578	58.57	51.5262	44.1188	37.9989	32.9092
PYL4S129A#1	100	93.4245	87.3736	80.5549	73.9871	67.2368	60.2509	53.8274	47.3128	40.9198	34.7852
PYL4S129A#1	100	93.5547	86.7379	79.4131	73.1877	66.8411	59.9636	53.1089	46.1632	39.5132	33.8641
PYL4S129A#2	100	93.2208	86.5092	79.4001	72.6434	65.7443	58.6052	51.5186	44.4694	38.1477	33.0934
PYL4S129A#2	100	93.1582	86.2115	78.9131	72.221	64.8851	57.946	51.1191	43.9928	37.0462	32.1057
PYL4S129A#2	100	93.3796	86.7666	80.1461	73.8463	66.95	60.3295	53.2245	46.0822	39.074	33.6092
PYL4S129D#4	100	93.2142	86.041	79.0019	71.702	63.4041	57.1397	49.7803	41.6238	34.6965	30.54
PYL4S129D#4	100	93.4892	86.1916	79.2313	72.3159	64.9359	56.8517	48.7375	39.9715	34.1575	30.6136
PYL4S129D#4	100	93.1891	86.2889	78.4594	71.3139	64.0345	56.9187	48.9033	40.9101	33.1921	30.3071
PYL4S129D#10	100	93.3424	86.2687	79.248	71.8944	65.7739	56.4155	48.4945	39.5748	33.1442	30.3904
PYL4S129D#10	100	93.1288	86.3401	78.9213	71.8101	63.8887	55.8773	47.7234	39.5019	32.8558	30.2378
PYL4S129D#10	100	93.4867	86.331	79.2202	72.4828	65.5961	57.574	50.112	41.3654	34.277	30.7738
Supplementary Fig. 1e	Pot weight（% original）
	0	2 d	4 d	6 d	8 d	10 d	12 d	14 d	16 d	18 d	20 d
Col-0	100	93.1823	86.469	79.465	72.4983	65.2112	57.3355	49.892	42.5676	36.659	31.9574
Col-0	100	93.4316	87.1277	79.9698	72.9705	65.8201	59.0023	51.6024	44.4747	38.0272	32.9856
Col-0	100	93.3636	86.2955	78.8864	71.4773	64.2273	56.8182	49.4015	41.8333	35.7349	31.3712
cipk1-3	100	93.8183	86.8341	80.0059	72.888	65.629	57.9464	50.7393	42.6703	35.8348	31.243
cipk1-3	100	92.9198	86.2036	79.2273	72.1768	64.896	57.8158	51.3744	45.4978	39.6508	34.1308
cipk1-3	100	93.6063	87.2126	80.092	73.0901	65.9175	58.3222	51.2758	43.8362	37.6279	32.6287
12458	100	93.4965	87.0977	79.3369	72.085	64.1745	56.0695	48.0916	39.3205	32.7421	30.1976
12458	100	93.2615	86.1186	78.7287	71.0842	62.9605	55.0839	46.4885	38.1327	31.8583	29.7095
12458	100	93.192	86.1444	78.9994	71.6147	63.8706	55.8493	47.6633	38.6309	32.1525	29.988
12458/cipk1	100	93.3794	86.5006	78.4906	70.9589	62.8122	54.5061	46.4126	38.0153	32.1464	30.3925
12458/cipk1	100	93.4951	86.2623	78.5898	70.9401	62.8886	54.3594	46.3685	37.9757	32.0773	30.1516
12458/cipk1	100	92.8657	86.0393	78.7849	71.3578	63.5852	55.6023	47.0336	37.9168	31.6762	29.8738

## Sheet: Supplementary Fig. 3
Supplementary Fig. 3c
ABI1	ABI1+0.5 μM PYL1	ABI1+0.5 μM PYL1+5 μM ABA	ABI1+1 μM PYL1+5 μM ABA	ABI1+2 μM PYL1+5 μM ABA	ABI1+2 μM PYL1T133A+5 μM ABA	ABI1+2 μM PYL1T133D+5 μM ABA
98.5537	109.225	22.2109	23.97	19.2792	19.2792	102.306
101.134	110.281	22.9145	20.921	18.6928	20.1001	102.072
100.313	111.219	22.9145	21.1555	18.9274	19.0446	101.72
Supplementary Fig. 3d

## Sheet: SupplementaryFig. 6
Supplementary Fig. 6b	Germination rate (%)
	1/2 MS			3 μM ABA
Col-0	98	100	100	6	12	12
12458	96	96	100	84	94	80
PYL4#1	100	96	100	60	64	60
PYL4#5	100	100	96	68	68	72
PYL4S129A#1	100	96	100	52	56	56
PYL4S129A#2	100	96	100	56	52	52
PYL4S129D#4	96	100	100	84	84	96
PYL4S129D#10	92	100	100	84	80	92
3 μM ABA	P value
12458 vs. Col-0	7.98722e-05
12458 vs. PYL4#1	0.0049
12458 vs. PYL4#5	0.0189
12458 vs.PYL4S129A#1	0.002
12458 vs.PYL4S129A#2	0.0017
12458 vs. PYL4S129D#4	0.7465
12458 vs. PYL4S129D#10	0.9087
Supplementary Fig. 6d																	P value			P value
	1/2MS				20 μM ABA										1/2MS			20 μM ABA
Col-0	0.049767	0.048833	0.052933	0.046533	0.007767	0.008632	0.0069	0.007033							Col-0 vs. pyr1pyl2458		0.998969	Col-0 vs. pyr1pyl2458		1e-06
12458	0.05025	0.0503	0.056033	0.040833	0.0228	0.021967	0.01615	0.01925	0.020533	0.0206					Col-0 vs. PYL4#1		0.161144	Col-0 vs. PYL4#1		0.146178
PYL4#1	0.040267	0.048133	0.046833	0.045833	0.012767	0.010867	0.011333	0.0146	0.008967						Col-0 vs. PYL4#5		0.34311	Col-0 vs. PYL4#5		0.454018
PYL4#5	0.041133	0.051567	0.045833	0.047533	0.012967	0.011433	0.010067	0.0081	0.010733	0.0086	0.0077
																	P value			P value
	1/2MS				20 μM ABA										1/2MS			20 μM ABA
Col-0	0.03625	0.0594	0.052767	0.0522	0.006767	0.0077	0.0066	0.008667							Col-0 vs. pyr1pyl2458		0.748714	Col-0 vs. pyr1pyl2458		4.8e-05
12458	0.03535	0.0521	0.05935	0.04	0.027033	0.025933	0.0296	0.028033	0.021267	0.024167	0.033033				Col-0 vs. PYL4S129A#1		0.456374	Col-0 vs. PYL4S129A#1		0.324033
PYL4S129A#1	0.03765	0.0516	0.0416	0.04805	0.0124	0.0127	0.012233	0.013467	0.016067						Col-0 vs. PYL4S129A#2		0.449676	Col-0 vs. PYL4S129A#2		0.278105
PYL4S129A#2	0.03765	0.0516	0.0416	0.04805	0.011233	0.013233	0.018833	0.013133
																	P value			P value
	1/2MS							20 μM ABA							1/2 MS			20 μM ABA
Col-0	0.03995	0.0457	0.0425	0.0418	0.04595	0.0436	0.0418	0.0099	0.008033	0.006167	0.008433	0.0077	0.008333		Col-0 vs. pyr1pyl2458		0.153554	Col-0 vs. pyr1pyl2458		0.000155
12458	0.03605	0.038	0.04195	0.03785	0.04485	0.04355		0.019767	0.018733	0.014467	0.021367	0.018033	0.0156		Col-0 vs. PYL4S129D#4		0.480877	Col-0 vs. PYL4S129D#4		0.004246
PYL4S129D#4	0.0415	0.04285	0.041	0.0418				0.0173	0.020567	0.018967	0.024833	0.015933	0.0134		Col-0 vs. PYL4S129D#10		0.064639	Col-0 vs. PYL4S129D#10		0.000187
PYL4S129D#10	0.03445	0.0459	0.0378	0.03925	0.0423			0.019633	0.020733	0.018967	0.021067	0.016767	0.016

## Sheet: Supplementary Fig. 7
	Supplementary Fig. 7a
	Supplementary Fig. 7b
